# Supplementary material for: Revealing new candidate genes for reproductive traits in pigs: combining Bayesian GWAS and functional pathways
Source: Genet Sel Evol. 2016 Feb 1;48:9. doi: 10.1186/s12711-016-0189-x (PMC4736284; doi:10.1186/s12711-016-0189-x)
Supplement: Supplementary file 11 — 10.1186/s12711-016-0189-x Pathway and Gene Ontology terms (GO) of genes associated with significant SNPs identified for SB. [file 12711_2016_189_MOESM11_ESM.xlsx]

## Sheet: Plan1
Table S3 Pathway and Gene Ontology terms (GO) of genes associated with significant SNPs identified for stillborn.
Gene	Pathway	Molecular Function (GO)	Biological Process (GO)	Cellular Component (GO)
PIAS1	Cytokine Signaling in Immune system	transitional metal ion binding/protein-glutamic acid ligase activity	cellular protein catabolic process/reproductive process	nucleoplasm
CYP24A1	Metabolism of lipds and lipoproteins	transitional metal ion binding	fat-soluble vitamin metabolic process	mitochondrial part
PTP4A2	Signaling events mediated by PRL	phosphoprotein phosphatase activity	protein dephosphorylation	endosome
SAMD4A	-	translation regulator activity	regulation of translation	neuron projection
F2R	PI3K-Akt signaling pathway	protein complex binding	positive regulation of hydrolase activity/renal system process	intrinsic componet of plasma
DLGAP5	Aurora A signaling	phosphoprotein phosphatase activity	regulation of organelle organization	cytoskeletal part
WDHD1	-	chromatin binding	regulation of organelle organization	nucleoplasm
LGALS3	AGE/RAGE pathway	protein complex binding	extrinsic apoptotic signaling pathway	mitochondrial part
HECW2	-	protein-glutamic acid ligase activity	cellular protein catabolic process	-
IQGAP2	TNF-alpha/NF-kB Signaling pathway	enzyme activator activity	positive regulation of hydrolase activity	cytoskeletal part
ITGA11	PI3K-Akt signaling pathway	protein complex binding	muscle organ development	intrinsic componet of plasma
FEM1B	-	cytokine receptor binding	reproduction processs/extrinsic apoptotic signaling pathway	-
SOCS4	Type II diabetes mellitus	-	cellular protein catabolic process	-
NPHP1	-	structural molecule activity	reproduction processs	cell projection part
MAPK1IP1L	-	-	-	-
LOC102166895	-	-	-	-
LOC100520366	-	-	-	-
LOC102168145	-	-	-	-
