# Supplementary material for: Revealing new candidate genes for reproductive traits in pigs: combining Bayesian GWAS and functional pathways
Source: Genet Sel Evol. 2016 Feb 1;48:9. doi: 10.1186/s12711-016-0189-x (PMC4736284; doi:10.1186/s12711-016-0189-x)
Supplement: Supplementary file 12 — 10.1186/s12711-016-0189-x Pathway and Gene Ontology terms (GO) of genes associated with significant SNPs identified for NT. [file 12711_2016_189_MOESM12_ESM.xlsx]

## Sheet: Plan1
Table S4 Gene Pathway Molecular Function (GO) Biological Process (GO) Cellular Component (GO)
Gene	Pathway	Molecular Function (GO)	Biological Process (GO)	Cellular Component (GO)
TGFB3	TGF-beta Receptor Signaling Pathway	identical protein binding	protein phosphorylation/mammary gland development/positive regulation of signal transduction/regulation of multicelluar organismal development	extracellular space/neuron part
CLOCK	Metabolism of lipids and lipoproteins	nucleic acid binding transcription factor activity	glandular epithelial cell development/regulation of multicellular organismal development/reproduction	ribonucleoprotein complex
PGF	Rap1 signaling pathway	identical protein binding	regulation of multicellular organismal development	extracellular space
ACYP1	Glycolysis Gluconeogenesis	acylphosphatase activity	-	-
PRIM2	Cell cycle	helicase activity	DNA recombination	nucleoplasm
GCLC	Metabolism of amino acids and derivates	ATP binding	carbohydrate metabolic process	glutamate-cysteine ligase complex
SRD5A3	Metabolism of lipids and lipoproteins	oxidoreductase activity	carbohydrate metabolic process	endoplasmatic reticulum membrane
PAFAH1B1	Cell cycle	identical protein binding	positive regulation of signal transduction/regulation of multicellular organismal development/reproduction	microtubule organizing center/neuron part/ organelle envelope
RAPGEF2	Rap1 signaling pathway	guanyl-nucleotide exchange factor activity	protein phosphorylation/regulation of multicellular organismal development/positive regulation of signal transduction	neuron part
ARHGEF15	EPHA forward signaling	guanyl-nucleotide exchange factor activity	regulation of multicellular organismal development	neuron part
TMEM165	-	-	carbohydrate metabolic process	Golgi apparatus
TRPV4	Transmembrane transport of small molecules	ATP binding	regulation of multicellular organismal development	neuron part
MLH3	Meiosis	ATP binding	reproduction/DNA recombination	nuclear chromosome
RANGRF	-	guanyl-nucleotide exchange factor activity	monovalent inorganic cation transport	nucleoplasm
EPHA5	EPHA forward signaling	ATP binding	positive regulation of signal transduction/protein phosphorilation/regulation of multicellular organismal development	neuron part
NMU	GPCR downstream signaling	neuropeptide receptor binding	feeding behavior	-
NEK9	Cell cycle	ATP binding	protein phosphorylation
IFT43	-	-	cilium morphogenesis	microtubule organizing center
PFAS	Metabolism of nucleotides	ATP binding	nucleotide biosynthetic process	-
SLC17A6	Transmembrane transport of small molecules	active transmembrane transporter activity	monovalent inorganic cation transport	neuron part
DLST	Metabolism of amino acids and derivates	heat shock protein binding	generation of precursor metabolites and energy	transferase complex
SLC25A35	-		-	organelle envelop
KHDRBS2	-	SH3 domain binding	positive regulation of signal transduction	-
FLVCR2	-	tetrapyrrole binding	cofactor transport	-
ODF4	-	-	reproduction	ciliary part
FCF1	Ribosome biogenesis	poly(A) RNA binding	RNA processing	ribonucleoprotein complex
RPS6KL1	-	ATP binding	protein phosphorylation	ribonucleoprotein complex
METTL16	-	poly(A) RNA binding/methyltransferase activity	methylation	-
VRTN	-	trasposase activity	DNA recombination	-
YLPM1	-	poly(A) RNA binding/nucleic acid binding transcription factor activity	negative regulation of transcription from RNA polymerase II promoter	nucleoplasm
JDP2	Apoptosis signaling pathway	nucleic acid binding transcription factor activity	negative regulation of transcription from RNA polymerase II promoter	-
ZNF320	Gene expression	nucleic acid binding transcription factor activity	-	-
PTGR2	-	oxidoreductase activity	monocarboxylic acid metabolic process	-
AREL1	-	ubiquitin-protein transferase activity	protein ubiquitination involved in ubiquitin-dependent protein catabolic process	-
CCDC92	-	-	-	microtubule organizing center
SYNDIG1L	-	-	response to biotic stimlus	Golgi apparatus
CLUH	Translation Factors	-	mitochondrion localization	neuron part
KLHL31	-	protein binding	regulation of transcription, DNA templated	-
PROX2	-	DNA binding	multicellular organismal development	nucleus
ZC2HC1C	-	metal ion binding	-	-
PDCL2	-	-	-	-
C8H4orf45	-	-	-	-
FAM222A	-	-	-	-
LOC102167107	-	-	-	-
LOC102166539	-	-	-	-
LOC102166618	-	-	-	-
LOC102167236	-	-	-	-
LOC102167364	-	-	-	-
LOC102167367	-	-	-	-
LOC102167860	-	-	-	-
LOC102166479	-	-	-	-
LOC102160850	-	-	-	-
LOC102165777	-	-	-	-
LOC102166140	-	-	-	-
LOC102165360	-	-	-	-
LOC102166866	-	-	-	-
LOC102159670	-	-	-	-
