# Supplementary material for: Revealing new candidate genes for reproductive traits in pigs: combining Bayesian GWAS and functional pathways
Source: Genet Sel Evol. 2016 Feb 1;48:9. doi: 10.1186/s12711-016-0189-x (PMC4736284; doi:10.1186/s12711-016-0189-x)
Supplement: Supplementary file 13 — 10.1186/s12711-016-0189-x Transcription factors (TF) identified for genes associated with SB, location in base pairs (bp) of the window sequence that carries binding sites, and p-value of the window confidence that was obtained from the TFM-explorer tool. [file 12711_2016_189_MOESM13_ESM.xlsx]

## Sheet: Plan1
Table S5 Transcription factors (TF) identified for stillborn genes, the location in base pairs (bp) of the window sequence presenting with binding sites, and the p-value of the window confidence that was obtained from the TFM-explorer tool.
TF	Genes*	Location of the window (bp)		p-value
NKX3-1		929:26		0.000002
	FEM1B	152	145
	PIAS1	904	897
	ITGA11	905	898
	ITGA11	676	669
	ITGA11	531	524
	ITGA11	512	505
	ITGA11	500	493
	ITGA11	492	485
	ITGA11	449	442
	ITGA11	238	231
	ITGA11	42	35
	WDHD1	527	520
	SOCS4	899	892
	LGALS3	929	922
	DLGAP5	780	773
	F2R	580	573
	F2R	333	326
	F2R	82	75
	IQGAP2	481	474
	IQGAP2	331	324
	NPHP1	865	858
	NPHP1	838	831
	NPHP1	254	247
	PTP4A2	867	860
	PTP4A2	26	19
	HECW2-like	919	912
	HECW2-like	452	445
En1		1443:1157		0.00002
	SAMD4A	1271	1260
	WDHD1	1374	1363
	WDHD1	1161	1150
	SOCS4	1368	1357
	MAPK1IP1L	1437	1426
	DLGAP5	1443	1432
	DLGAP5	1274	1263
	DLGAP5	1177	1166
	F2R	1272	1261
	F2R	1175	1164
	NPHP1	1336	1325
	NPHP1	1196	1185
	PTP4A2	1386	1375
	HECW2-like	1157	1146
	CYP24A1	1413	1402
NF-kappaB		1869:1714		0.00003
	FEM1B	1777	1767
	PIAS1	1869	1859
	MAPK1IP1L	1737	1727
	DLGAP5	1867	1857
	DLGAP5	1837	1827
	DLGAP5	1714	1704
	F2R	1858	1848
	F2R	1747	1737
	IQGAP2	1765	1755
	IQGAP2	1715	1705
	PTP4A2	1775	1765
GABPA		2860:2709		0.00003
	PIAS1	2709	2698
	ITGA11	2818	2807
	SAMD4A	2732	2721
	SOCS4	2792	2781
	LGALS3	2806	2795
	DLGAP5	2841	2830
	NPHP1	2860	2849
	NPHP1	2828	2817
	HECW2-like	2803	2792
	CYP24A1	2733	2722
ELK1		2580:2002		0.00005
	FEM1B	2342	2332
	ITGA11	2523	2513
	ITGA11	2271	2261
	SAMD4A	2232	2222
	SAMD4A	2002	1992
	WDHD1	2013	2003
	DLGAP5	2303	2293
	F2R	2580	2570
	F2R	2049	2039
	F2R	2024	2014
	IQGAP2	2494	2484
	IQGAP2	2132	2122
	NPHP1	2317	2307
	CYP24A1	2479	2469
	CYP24A1	2059	2049
SPIB		652:560		0.00007
	PIAS1	652	645
	PIAS1	615	608
	PIAS1	560	553
	MAPK1IP1L	583	576
	F2R	621	614
	F2R	575	568
	IQGAP2	615	608
	NPHP1	631	624
	HECW2-like	650	643
	HECW2-like	593	586
FOXD1		382:15		0.00008
	WDHD1	259	251
	WDHD1	241	233
	WDHD1	230	222
	DLGAP5	382	374
	DLGAP5	349	341
	F2R	353	345
	F2R	286	278
	F2R	15	7
	IQGAP2	342	334
	NPHP1	142	134
	PTP4A2	249	241
	PTP4A2	136	128
	PTP4A2	77	69
	PTP4A2	57	49
	HECW2-like	326	318
FOXA1		2996:2966		0.00009
	FEM1B	2996	2985
	PIAS1	2993	2982
	PIAS1	2966	2955
	SAMD4A	2978	2967
	WDHD1	2985	2974
	SOCS4	2976	2965
	MAPK1IP1L	2991	2980
NFKB1		2507:2425		0.00005
	MAPK1IP1L	2492	2481
	LGALS3	2447	2436
	LGALS3	2428	2417
	F2R	2439	2428
	IQGAP2	2507	2496
	IQGAP2	2462	2451
	CYP24A1	2425	2414
Klf4		2963:2736		0.0001
	PIAS1	2911	2901
	PIAS1	2892	2882
	PIAS1	2795	2785
	ITGA11	2939	2929
	ITGA11	2826	2816
	ITGA11	2749	2739
	SOCS4	2960	2950
	MAPK1IP1L	2740	2730
	DLGAP5	2746	2736
	DLGAP5	2736	2726
	F2R	2928	2918
	F2R	2826	2816
	F2R	2790	2780
	NPHP1	2963	2953
	NPHP1	2849	2839
	CYP24A1	2895	2885
	CYP24A1	2847	2837
	CYP24A1	2773	2763
	CYP24A1	2753	2743
*Genes are repeated according to the number of transcription factor binding sites
