# Supplementary material for: Revealing new candidate genes for reproductive traits in pigs: combining Bayesian GWAS and functional pathways
Source: Genet Sel Evol. 2016 Feb 1;48:9. doi: 10.1186/s12711-016-0189-x (PMC4736284; doi:10.1186/s12711-016-0189-x)
Supplement: Supplementary file 14 — 10.1186/s12711-016-0189-x Transcription factors (TF) identified for genes associated with NT, location in base pairs (bp) of the window sequence that carries binding sites, and p-value of the window confidence that was obtained from the TFM-explorer tool. [file 12711_2016_189_MOESM14_ESM.xlsx]

## Sheet: Plan1
Table S6 Transcription factors (TF) identified for the number of teats genes, the location in base pairs (bp) of the window sequence presenting with binding sites, and the p-value of the window confidence that was obtained from the TFM-explorer tool.
TF	Genes*	Location of the window (bp)		p-value
HIF1A::ARNT		3122:2461		0.00000000008
	KHDRBS2	2556	2548
	PRIM2	2873	2865
	PRIM2	2762	2754
	PRIM2	2569	2561
	PRIM2	2503	2495
	PRIM2	2495	2487
	PTGR2	3086	3078
	PTGR2	2675	2667
	PROX2	2929	2921
	RPS6KL1	3026	3018
	RPS6KL1	2820	2812
	RPS6KL1	2615	2607
	MLH3	3122	3114
	MLH3	3107	3099
	MLH3	2461	2453
	ACYP1	2872	2864
	ACYP1	2502	2494
	JDP2	2520	2512
	FLVCR2-like	2762	2754
	TGFB3	2893	2885
	C8H4orf45	3087	3079
	RAPGEF2	2513	2505
	CLOCK	2844	2836
	METTL16	2594	2586
	LOC102165360	2889	2881
	CLUH	2968	2960
	CLUH	2677	2669
	SLC25A35	2816	2808
	SLC25A35	2787	2779
	FAM222A	3070	3062
	FAM222A	2924	2916
Egr1		3127:2761		0.000000001
	KLHL31	3004	2993
	GCLC	2848	2837
	KHDRBS2	3082	3071
	KHDRBS2	2959	2948
	PRIM2	2801	2790
	PRIM2	2788	2777
	PRIM2	2761	2750
	PTGR2	2770	2759
	SYNDIG1L	3096	3085
	SYNDIG1L	3047	3036
	AREL1	3112	3101
	YLPM1	3127	3116
	PROX2	3115	3104
	RPS6KL1	3080	3069
	RPS6KL1	2862	2851
	PGF	3106	3095
	MLH3	3031	3020
	ACYP1	2977	2966
	ACYP1	2927	2916
	NEK9	2996	2985
	NEK9	2964	2953
	JDP2	2850	2839
	JDP2	2836	2825
	RAPGEF2	2815	2804
	ZNF320-like	3097	3086
	ZNF320-like	3073	3062
	SRD5A3	2910	2899
	EPHA5-like	2920	2909
	METTL16	3113	3102
	LOC102165360	2901	2890
	LOC102165360	2791	2780
	CCDC92-like	3110	3099
	CCDC92-like	3048	3037
	CCDC92-like	2964	2953
	CCDC92-like	2923	2912
	CCDC92-like	2866	2855
	CCDC92-like	2835	2824
	SLC25A35	2979	2968
	TRPV4	2771	2760
	FAM222A	3102	3091
	FAM222A	3069	3058
	FAM222A	3029	3018
	FAM222A	2871	2860
NFKB1		3130:2507		0.00000004
	SLC17A6	2753	2742
	KLHL31	2530	2519
	GCLC	2998	2987
	GCLC	2578	2567
	KHDRBS2	2912	2901
	PRIM2	2986	2975
	PRIM2	2716	2705
	PRIM2	2617	2606
	PRIM2	2554	2543
	PTGR2	2753	2742
	PTGR2	2551	2540
	VRTN	3116	3105
	VRTN	2740	2729
	SYNDIG1L	3090	3079
	SYNDIG1L	2674	2663
	SYNDIG1L	2525	2514
	PROX2	3098	3087
	PROX2	2626	2615
	RPS6KL1	3077	3066
	RPS6KL1	2808	2797
	RPS6KL1	2748	2737
	ACYP1	3130	3119
	ACYP1	3083	3072
	ACYP1	2739	2728
	ZC2HC1C	3118	3107
	ZC2HC1C	2909	2898
	NEK9	3044	3033
	NEK9	2982	2971
	TGFB3	2975	2964
	TGFB3	2828	2817
	RAPGEF2	2806	2795
	LOC102159670	2771	2760
	ZNF320-like	3064	3053
	ZNF320-like	3026	3015
	ZNF320-like	3002	2991
	NMU	3033	3022
	NMU	2826	2815
	CLOCK	2812	2801
	TMEM165-like	2970	2959
	TMEM165-like	2701	2690
	PAFAH1B1	2741	2730
	LOC102165360	2904	2893
	LOC102165360	2657	2646
	PFAS	3040	3029
	PFAS	2741	2730
	PFAS	2608	2597
	RANGRF	3037	3026
	RANGRF	2667	2656
	SLC25A35	2808	2797
	ARHGEF15	3004	2993
	ARHGEF15	2703	2692
	ODF4	2507	2496
	TRPV4	2754	2743
	TRPV4	2552	2541
	FAM222A	2518	2507
NF-kappaB		2558:2432		0.0000002
	KLHL31	2529	2519
	GCLC	2451	2441
	PRIM2	2554	2544
	PRIM2	2435	2425
	PTGR2	2551	2541
	SYNDIG1L	2438	2428
	PGF	2552	2542
	MLH3	2470	2460
	ACYP1	2498	2488
	JDP2	2456	2446
	FLVCR2-like	2432	2422
	TMEM165-like	2434	2424
	CLUH	2472	2462
	CCDC92-like	2470	2460
	PFAS	2558	2548
	RANGRF	2456	2446
	RANGRF	2445	2435
	SLC25A35	2435	2425
	ODF4	2506	2496
	TRPV4	2552	2542
	FAM222A	2518	2508
	FAM222A	2453	2443
Hltf		1048:989		0.000002
	KHDRBS2	1033	1023
	KHDRBS2	1017	1007
	FCF1	1026	1016
	RPS6KL1	1025	1015
	PGF	1048	1038
	JDP2	998	988
	FLVCR2-like	1022	1012
	FLVCR2-like	989	979
	C8H4orf45	1042	1032
	C8H4orf45	1028	1018
	LOC102159670	1035	1025
	LOC102159670	994	984
	ZNF320-like	1031	1021
	PDCL2	1011	1001
	LOC102166866	1032	1022
	PAFAH1B1	1013	1003
	RANGRF	1034	1024
Arnt		2980:2176		0.000004
	SLC17A6	2768	2762
	KHDRBS2	2819	2813
	PRIM2	2590	2584
	PRIM2	2568	2562
	PRIM2	2443	2437
	VRTN	2236	2230
	SYNDIG1L	2231	2225
	AREL1	2250	2244
	FCF1	2980	2974
	YLPM1	2953	2947
	PROX2	2928	2922
	PGF	2478	2472
	PGF	2356	2350
	MLH3	2866	2860
	NEK9	2760	2754
	NEK9	2572	2566
	NEK9	2402	2396
	RAPGEF2	2512	2506
	NMU	2571	2565
	NMU	2183	2177
	CLOCK	2665	2659
	CLOCK	2559	2553
	EPHA5-like	2602	2596
	CLUH	2676	2670
	SLC25A35	2786	2780
	FAM222A	2843	2837
	FAM222A	2176	2170
GATA2		1822:1643		0.000004
	SLC17A6	1762	1757
	KHDRBS2	1752	1747
	KHDRBS2	1663	1658
	PTGR2	1692	1687
	SYNDIG1L	1745	1740
	AREL1	1686	1681
	YLPM1	1769	1764
	YLPM1	1643	1638
	PROX2	1822	1817
	PROX2	1776	1771
	RPS6KL1	1748	1743
	MLH3	1784	1779
	ACYP1	1694	1689
	ZC2HC1C	1793	1788
	ZC2HC1C	1662	1657
	FLVCR2-like	1793	1788
	IFT43	1712	1707
	PDCL2	1811	1806
	LOC102166866	1779	1774
	EPHA5-like	1652	1647
	CLUH	1814	1809
	CLUH	1733	1728
	RANGRF	1780	1775
	RANGRF	1693	1688
	ARHGEF15	1668	1663
	ODF4	1791	1786
	FAM222A	1778	1773
ELK1		2130:1790		0.000005
	YLPM1	2070	2060
	PROX2	2127	2117
	RPS6KL1	2130	2120
	RPS6KL1	2078	2068
	RPS6KL1	2001	1991
	RPS6KL1	1841	1831
	PGF	1898	1888
	PGF	1818	1808
	MLH3	1922	1912
	MLH3	1790	1780
	ACYP1	1916	1906
	JDP2	1887	1877
	FLVCR2-like	1844	1834
	IFT43	1864	1854
	LOC102159670	1894	1884
	ZNF320-like	2052	2042
	ZNF320-like	2040	2030
	CLOCK	2085	2075
	EPHA5-like	2086	2076
	METTL16	1812	1802
	LOC102165360	2067	2057
	LOC102165360	2038	2028
	PFAS	1951	1941
	ODF4	1841	1831
NKX3-1		371:49		0.000006
	SLC17A6	262	255
	SLC17A6	149	142
	SLC17A6	135	128
	GCLC	245	238
	KHDRBS2	49	42
	SYNDIG1L	176	169
	FCF1	56	49
	PROX2	271	264
	RPS6KL1	371	364
	RPS6KL1	273	266
	RPS6KL1	186	179
	PGF	189	182
	NEK9	304	297
	IFT43	347	340
	LOC102159670	350	343
	TMEM165-like	206	199
	PAFAH1B1	54	47
	LOC102165360	337	330
	LOC102165360	323	316
	LOC102165360	256	249
	LOC102165360	236	229
	CCDC92-like	361	354
	ODF4	235	228
	FAM222A	117	110
	FAM222A	96	89
ARID3A		39:9		0.00001
	KHDRBS2	27	21
	AREL1	39	33
	PROX2	27	21
	MLH3	15	9
	ACYP1	9	3
	LOC102166866	27	21
	PAFAH1B1	32	26
	PAFAH1B1	21	15
	LOC102165360	14	8
TFAP2A		3111:2988		0.00001
	GCLC	2988	2979
	KHDRBS2	3069	3060
	PTGR2	3110	3101
	FCF1	3082	3073
	PROX2	3086	3077
	PGF	3095	3086
	ACYP1	3045	3036
	ACYP1	2997	2988
	ZC2HC1C	3111	3102
	IFT43	3000	2991
	LOC102165360	3093	3084
	LOC102165360	3074	3065
	CCDC92-like	3100	3091
	CCDC92-like	2997	2988
	SLC25A35	3046	3037
	ARHGEF15	3104	3095
	FAM222A	3063	3054
	FAM222A	3003	2994
SOX9		663:240		0.00002
	SLC17A6	525	516
	PRIM2	659	650
	PRIM2	611	602
	VRTN	440	431
	VRTN	289	280
	SYNDIG1L	440	431
	AREL1	541	532
	AREL1	297	288
	YLPM1	663	654
	YLPM1	531	522
	YLPM1	522	513
	YLPM1	423	414
	YLPM1	317	308
	MLH3	378	369
	ACYP1	631	622
	NEK9	593	584
	NEK9	317	308
	TGFB3	272	263
	IFT43	367	358
	C8H4orf45	240	231
	LOC102159670	535	526
	ZNF320-like	589	580
	ZNF320-like	256	247
	NMU	438	429
	CLOCK	644	635
	CLOCK	497	488
	LOC102165360	270	261
	CLUH	515	506
	CLUH	414	405
	CCDC92-like	271	262
	RANGRF	551	542
	SLC25A35	574	565
	ARHGEF15	373	364
	FAM222A	340	331
FOXF2		211:75		0.00002
	KHDRBS2	133	119
	PRIM2	141	127
	AREL1	124	110
	FCF1	149	135
	FCF1	107	93
	PROX2	174	160
	RPS6KL1	148	134
	RPS6KL1	92	78
	PGF	75	61
	MLH3	194	180
	FLVCR2-like	178	164
	TGFB3	185	171
	C8H4orf45	143	129
	C8H4orf45	125	111
	LOC102166866	132	118
	LOC102166866	79	65
	TMEM165-like	184	170
	EPHA5-like	87	73
	METTL16	142	128
	PAFAH1B1	211	197
	LOC102165360	168	154
	ARHGEF15	207	193
FEV		1594:1514		0.00002
	KLHL31	1579	1571
	AREL1	1572	1564
	AREL1	1543	1535
	FCF1	1514	1506
	YLPM1	1527	1519
	RPS6KL1	1594	1586
	ACYP1	1588	1580
	TGFB3	1581	1573
	IFT43	1578	1570
	IFT43	1545	1537
	C8H4orf45	1587	1579
	C8H4orf45	1520	1512
	NMU	1557	1549
	CLOCK	1552	1544
	ARHGEF15	1559	1551
GABPA		3035:2847		0.00003
	GCLC	3008	2997
	GCLC	2997	2986
	KHDRBS2	2993	2982
	KHDRBS2	2896	2885
	VRTN	2848	2837
	RPS6KL1	2854	2843
	PGF	2964	2953
	ACYP1	2874	2863
	NEK9	3023	3012
	NEK9	2963	2952
	NEK9	2919	2908
	FLVCR2-like	2856	2845
	IFT43	2970	2959
	C8H4orf45	2881	2870
	LOC102159670	2917	2906
	TMEM165-like	2847	2836
	LOC102165360	2988	2977
	LOC102165360	2923	2912
	CCDC92-like	2895	2884
	RANGRF	2926	2915
	SLC25A35	3035	3024
Myb		2163:1716		0.00003
	PTGR2	1752	1744
	AREL1	1932	1924
	PROX2	1761	1753
	ACYP1	1927	1919
	FLVCR2-like	2049	2041
	TGFB3	1963	1955
	TGFB3	1716	1708
	RAPGEF2	2133	2125
	ZNF320-like	2147	2139
	CLOCK	2163	2155
	CLOCK	1735	1727
	SRD5A3	2090	2082
	SRD5A3	1936	1928
	EPHA5-like	2146	2138
	METTL16	1982	1974
	METTL16	1933	1925
	PAFAH1B1	1787	1779
	RANGRF	1883	1875
	RANGRF	1841	1833
	SLC25A35	1907	1899
	ODF4	1960	1952
	TRPV4	2006	1998
	FAM222A	1903	1895
PLAG1		3057:2948		0.00003
	KHDRBS2	3057	3043
	PRIM2	2996	2982
	VRTN	3028	3014
	SYNDIG1L	2992	2978
	RPS6KL1	3020	3006
	ACYP1	3047	3033
	ACYP1	2999	2985
	ACYP1	2956	2942
	NEK9	3052	3038
	NEK9	2966	2952
	FLVCR2-like	2967	2953
	LOC102159670	3045	3031
	ZNF320-like	3012	2998
	ZNF320-like	2950	2936
	PAFAH1B1	2975	2961
	LOC102165360	3039	3025
	LOC102165360	2998	2984
	LOC102165360	2954	2940
	CCDC92-like	3057	3043
	CCDC92-like	2990	2976
	CCDC92-like	2948	2934
	RANGRF	3017	3003
	SLC25A35	2990	2976
	SLC25A35	2975	2961
	ARHGEF15	3020	3006
	FAM222A	2982	2968
	FAM222A	2949	2935
Nkx2-5		175:20		0.00004
	KHDRBS2	45	38
	KHDRBS2	37	30
	KHDRBS2	29	22
	SYNDIG1L	175	168
	AREL1	73	66
	AREL1	38	31
	ACYP1	143	136
	FLVCR2-like	119	112
	TGFB3	47	40
	PAFAH1B1	20	13
	LOC102165360	147	140
RORA_2		1125:1027		0.00005
	SYNDIG1L	1027	1013
	YLPM1	1120	1106
	RPS6KL1	1125	1111
	PGF	1047	1033
	MLH3	1122	1108
	TGFB3	1112	1098
	TGFB3	1051	1037
	IFT43	1104	1090
	NMU	1049	1035
	PDCL2	1099	1085
	PAFAH1B1	1112	1098
	LOC102165360	1089	1075
	CLUH	1054	1040
	CCDC92-like	1033	1019
	PFAS	1047	1033
	ODF4	1045	1031
Mycn		3123:2508		0.00005
	GCLC	3113	3103
	GCLC	2652	2642
	KHDRBS2	2542	2532
	PRIM2	2592	2582
	PRIM2	2570	2560
	SYNDIG1L	2728	2718
	SYNDIG1L	2508	2498
	FCF1	3090	3080
	FCF1	2982	2972
	YLPM1	2955	2945
	PROX2	2930	2920
	RPS6KL1	3121	3111
	MLH3	3123	3113
	ACYP1	2972	2962
	ACYP1	2930	2920
	ZC2HC1C	2915	2905
	NEK9	2574	2564
	RAPGEF2	2514	2504
	EPHA5-like	2758	2748
	EPHA5-like	2604	2594
	LOC102165360	3094	3084
	CLUH	2678	2668
	CCDC92-like	2961	2951
	CCDC92-like	2899	2889
	SLC25A35	3122	3112
	FAM222A	2845	2835
	FAM222A	2767	2757
	FAM222A	2687	2677
	FAM222A	2666	2656
SP1		3108:3070		0.00006
	KHDRBS2	3103	3093
	SYNDIG1L	3093	3083
	SYNDIG1L	3075	3065
	AREL1	3077	3067
	PROX2	3091	3081
	RPS6KL1	3091	3081
	PGF	3108	3098
	JDP2	3083	3073
	JDP2	3071	3061
	FLVCR2-like	3087	3077
	FLVCR2-like	3076	3066
	IFT43	3108	3098
	IFT43	3097	3087
	IFT43	3081	3071
	ZNF320-like	3108	3098
	ZNF320-like	3070	3060
	NMU	3072	3062
	SLC25A35	3101	3091
	TRPV4	3090	3080
ELF5		1599:1546		0.00006
	KLHL31	1599	1590
	KLHL31	1580	1571
	PTGR2	1553	1544
	VRTN	1574	1565
	AREL1	1591	1582
	JDP2	1570	1561
	TGFB3	1581	1572
	IFT43	1578	1569
	IFT43	1546	1537
	C8H4orf45	1583	1574
	NMU	1558	1549
	CLUH	1559	1550
	ARHGEF15	1560	1551
Pax2		1036:696		0.00007
	KLHL31	1000	992
	PRIM2	1008	1000
	PRIM2	990	982
	PTGR2	774	766
	AREL1	975	967
	AREL1	876	868
	AREL1	755	747
	YLPM1	717	709
	PROX2	1036	1028
	PROX2	723	715
	RPS6KL1	755	747
	PGF	925	917
	ZC2HC1C	888	880
	JDP2	959	951
	JDP2	766	758
	ZNF320-like	867	859
	LOC102166866	885	877
	TMEM165-like	702	694
	LOC102165360	1025	1017
	CLUH	696	688
	CCDC92-like	722	714
	PFAS	837	829
	SLC25A35	770	762
	ARHGEF15	940	932
RXRA::VDR		146:111		0.00007
	KHDRBS2	127	112
	PRIM2	111	96
	PGF	114	99
	MLH3	146	131
	TGFB3	146	131
	PDCL2	127	112
	TMEM165-like	124	109
	PAFAH1B1	111	96
ELF5		1179:1097		0.00007
	GCLC	1170	1161
	KHDRBS2	1145	1136
	SYNDIG1L	1130	1121
	AREL1	1116	1107
	YLPM1	1155	1146
	RPS6KL1	1179	1170
	RPS6KL1	1133	1124
	PGF	1128	1119
	ACYP1	1148	1139
	NEK9	1116	1107
	FLVCR2-like	1102	1093
	C8H4orf45	1107	1098
	NMU	1139	1130
	CLOCK	1176	1167
	TMEM165-like	1176	1167
	EPHA5-like	1104	1095
	CCDC92-like	1167	1158
	TRPV4	1097	1088
*Genes are repeated according to the number transcription factor binding sites
